# Supplementary material for: Allosteric activation of the co-receptor BAK1 by the EFR receptor kinase initiates immune signaling
Source: eLife. 2024 Jul 19;12:RP92110. doi: 10.7554/eLife.92110 (PMC11259431; doi:10.7554/eLife.92110)
Supplement: Figure 1—source data 1. [file elife-92110-fig1-data1.zip]

Archive with 6 entries (6 files):
- user 2023-07-30 15h13m01s(Coomassie Blue).jpg
- annotated.png
- user 2023-07-30 15h09m05s(Coomassie Blue).jpg
- user 2023-07-30 15h10m19s(Coomassie Blue).jpg
- user 2023-07-30 15h11m15s(Coomassie Blue).jpg
- user 2023-07-30 15h12m12s(Coomassie Blue).jpg
