# Supplementary material for: Allosteric activation of the co-receptor BAK1 by the EFR receptor kinase initiates immune signaling
Source: eLife. 2024 Jul 19;12:RP92110. doi: 10.7554/eLife.92110 (PMC11259431; doi:10.7554/eLife.92110)
Supplement: Figure 1—source data 2. [file elife-92110-fig1-data2.zip]

Archive with 3 entries (3 files):
- annotated.png
- 2023-06-24_inVitroRiD_BRI1_FLS2_catalyticReqTest_CBBG.jpg
- 20230625-120935-[Phosphor].bmp
