# Supplementary material for: Allosteric activation of the co-receptor BAK1 by the EFR receptor kinase initiates immune signaling
Source: eLife. 2024 Jul 19;12:RP92110. doi: 10.7554/eLife.92110 (PMC11259431; doi:10.7554/eLife.92110)
Supplement: Figure 1—figure supplement 1—source data 1. [file elife-92110-fig1-figsupp1-data1.zip]

Archive with 6 entries (6 files):
- user 2021-05-26 13h53m13s(Colorimetric).jpg
- annotated.png
- user 2021-05-21 13h04m05s(Chemiluminescence).jpg
- user 2021-05-26 10h01m30s(Chemiluminescence).jpg
- user 2021-05-26 11h35m48s(Chemiluminescence).jpg
- user 2021-05-26 12h22m44s(Chemiluminescence).jpg
