# Supplementary material for: Allosteric activation of the co-receptor BAK1 by the EFR receptor kinase initiates immune signaling
Source: eLife. 2024 Jul 19;12:RP92110. doi: 10.7554/eLife.92110 (PMC11259431; doi:10.7554/eLife.92110)
Supplement: Figure 3—source data 1. [file elife-92110-fig3-data1.zip]

Archive with 11 entries (11 files):
- user 2023-06-13 15h55m44s(Colorimetric)_CBBG.jpg
- 2023-06-05_IPkinase_exp4_CBBG.jpg
- 20230606-123658-[Phosphor].tif
- annotated.png
- user 2023-06-07 10h14m31s(Chemiluminescence)_GFP.jpg
- user 2023-06-07 10h27m35s(Chemiluminescence)_GFP.jpg
- user 2023-06-07 14h24m35s(Chemiluminescence)_BAK1p.jpg
- user 2023-06-07 14h25m45s(Chemiluminescence)_MAPK.jpg
- user 2023-06-07 14h50m16s(Chemiluminescence)_BAK1p.jpg
- user 2023-06-08 12h48m08s(Chemiluminescence)_BAK1.jpg
- user 2023-06-08 12h57m08s(Chemiluminescence)_BAK1.jpg
