# Supplementary material for: Allosteric activation of the co-receptor BAK1 by the EFR receptor kinase initiates immune signaling
Source: eLife. 2024 Jul 19;12:RP92110. doi: 10.7554/eLife.92110 (PMC11259431; doi:10.7554/eLife.92110)
Supplement: Figure 3—figure supplement 1—source data 1. [file elife-92110-fig3-figsupp1-data1.zip]

Archive with 4 entries (4 files):
- user 2023-02-08 16h04m55s(Colorimetric)_CBBG.jpg
- annotated.png
- user 2023-02-08 13h06m42s(Chemiluminescence)_GFP2.jpg
- user 2023-02-08 15h46m09s(Chemiluminescence)_MAPK.jpg
