# Supplementary material for: Allosteric activation of the co-receptor BAK1 by the EFR receptor kinase initiates immune signaling
Source: eLife. 2024 Jul 19;12:RP92110. doi: 10.7554/eLife.92110 (PMC11259431; doi:10.7554/eLife.92110)
Supplement: Figure 4—figure supplement 1—source data 1. [file elife-92110-fig4-figsupp1-data1.zip]

Archive with 5 entries (5 files):
- annotated.png
- user 2022-05-03 13h38m04s(Chemiluminescence).jpg
- user 2022-05-03 14h38m03s(Chemiluminescence).jpg
- user 2022-05-03 14h40m39s(Colorimetric).jpg
- user 2022-05-03 14h51m12s(Colorimetric).jpg
