# Supplementary material for: Allosteric activation of the co-receptor BAK1 by the EFR receptor kinase initiates immune signaling
Source: eLife. 2024 Jul 19;12:RP92110. doi: 10.7554/eLife.92110 (PMC11259431; doi:10.7554/eLife.92110)
Supplement: Figure 4—figure supplement 2—source data 1. [file elife-92110-fig4-figsupp2-data1.zip]

Archive with 6 entries (6 files):
- user 2023-07-19 19h30m52s(Colorimetric).jpg
- annotated.png
- user 2023-07-19 18h33m05s(Chemiluminescence).jpg
- user 2023-07-19 18h41m41s(Chemiluminescence).jpg
- user 2023-07-19 18h51m07s(Chemiluminescence).jpg
- user 2023-07-19 19h04m56s(Chemiluminescence).jpg
