# Supplementary material for: Allosteric activation of the co-receptor BAK1 by the EFR receptor kinase initiates immune signaling
Source: eLife. 2024 Jul 19;12:RP92110. doi: 10.7554/eLife.92110 (PMC11259431; doi:10.7554/eLife.92110)
Supplement: Figure 4—figure supplement 3—source data 1. [file elife-92110-fig4-figsupp3-data1.zip]

Archive with 10 entries (10 files):
- user 2022-05-03 14h51m12s(Colorimetric).jpg
- annotated.png
- user 2022-04-20 12h49m27s(Chemiluminescence).jpg
- user 2022-04-20 13h04m26s(Chemiluminescence).jpg
- user 2022-04-20 14h45m07s(Colorimetric).jpg
- user 2022-04-20 15h01m11s(Chemiluminescence).jpg
- user 2022-04-20 15h13m48s(Chemiluminescence).jpg
- user 2022-04-21 05h44m34s(Colorimetric).jpg
- user 2022-05-03 13h25m56s(Chemiluminescence).jpg
- user 2022-05-03 14h20m01s(Chemiluminescence).jpg
