# Supplementary material for: Allosteric activation of the co-receptor BAK1 by the EFR receptor kinase initiates immune signaling
Source: eLife. 2024 Jul 19;12:RP92110. doi: 10.7554/eLife.92110 (PMC11259431; doi:10.7554/eLife.92110)
Supplement: Figure 5—figure supplement 1—source data 1. [file elife-92110-fig5-figsupp1-data1.zip]

Archive with 3 entries (3 files):
- annotated.png
- 2023-07-04_EFR_BRI1_XIIa5_catReqTest_CBBG250XIIa5.jpg
- 20230705_EFR_BRI1_FLS2_quantification.bmp
