# Supplementary material for: Allosteric activation of the co-receptor BAK1 by the EFR receptor kinase initiates immune signaling
Source: eLife. 2024 Jul 19;12:RP92110. doi: 10.7554/eLife.92110 (PMC11259431; doi:10.7554/eLife.92110)
Supplement: Figure 5—figure supplement 2—source data 1. [file elife-92110-fig5-figsupp2-data1.zip]

Archive with 5 entries (5 files):
- user 2023-08-11 11h19m27s.tif
- annotated.png
- user 2023-07-20 10h00m35s(Chemiluminescence).jpg
- user 2023-07-20 16h13m59s(Colorimetric).jpg
- user 2023-08-10 17h11m56s.jpg
